# Supplementary material for: Function and Mechanism of ZcucOBP14 in Regulating Olfactory Recognition and Insecticide Susceptibility in Zeugodacus cucurbitae
Source: Int J Mol Sci. 2026 Jun 6;27(12):5158. doi: 10.3390/ijms27125158 (PMC13299693; doi:10.3390/ijms27125158)
Supplement: Supplementary file 1 [file ijms-27-05158-s001.zip]

Archive with 2 entries (2 files):
- Supplementary Material 1-5.24.xlsx
- Supplementary Material 2-5.31.pdf
