# Supplementary material for: Function and Mechanism of ZcucOBP14 in Regulating Olfactory Recognition and Insecticide Susceptibility in Zeugodacus cucurbitae
Source: Int J Mol Sci. 2026 Jun 6;27(12):5158. doi: 10.3390/ijms27125158 (PMC13299693; doi:10.3390/ijms27125158)
Supplement: Supplementary file 1 [file ijms-27-05158-s001.zip › Supplementary Material 1-5.24.xlsx]

## Sheet: Sheet1
EAG raw data
EAG value (mv)	dsEGFP (100 µg/µL)					dsOBP14 (100 µg/µL)					dsEGFP (10 µg/µL)					dsOBP14 (10 µg/µL)					dsEGFP (1 µg/µL)					dsOBP14 (1 µg/µL)
	n-hexane	Isopulegol (record value)	n-hexane	n-hexane(average)	Isopulegol (actual value)	n-hexane	Isopulegol (record value)	n-hexane	n-hexane(average)	Isopulegol (actual value)	n-hexane	Isopulegol (record value)	n-hexane	n-hexane(average)	Isopulegol (actual value)	n-hexane	Isopulegol (record value)	n-hexane	n-hexane(average)	Isopulegol (actual value)	n-hexane	Isopulegol (record value)	n-hexane	n-hexane(average)	Isopulegol (actual value)	n-hexane	Isopulegol (record value)	n-hexane	n-hexane(average)	Isopulegol (actual value)
Female1	0.226	0.8175	0.205	0.2155	0.602	0.08	0.3835	0.09	0.085	0.2985	0.176	0.649	0.15	0.163	0.486	0.05	0.25	0.06	0.055	0.195	0.105	0.3065	0.0895	0.09725	0.20925	0.05	0.183	0.03	0.04	0.143
Female2	0.215	0.916	0.184	0.1995	0.7165	0.1	0.316	0.04	0.07	0.246	0.05	0.445	0.04	0.045	0.4	0.07	0.22	0.05	0.06	0.16	0.1	0.2475	0.05	0.075	0.1725	0.0525	0.2555	0.02	0.03625	0.21925
Female3	0.175	0.768	0.15	0.1625	0.6055	0.08	0.5115	0.04	0.06	0.4515	0.1	0.6245	0.1	0.1	0.5245	0.04	0.2	0.03	0.035	0.165	0.11	0.228	0.03	0.07	0.158	0.06	0.2	0.0475	0.05375	0.14625
Female4	0.175	0.8345	0.145	0.16	0.6745	0.08	0.493	0.06	0.07	0.423	0.07	0.494	0.05	0.06	0.434	0.04	0.15	0.06	0.05	0.1	0.103	0.345	0.093	0.098	0.247	0.08	0.1665	0.05	0.065	0.1015
Female5	0.169	0.7575	0.146	0.1575	0.6	0.03	0.3615	0.01	0.02	0.3415	0.089	0.4733	0.06	0.0745	0.3988	0.04	0.21	0.04	0.04	0.17	0.107	0.26	0.05	0.0785	0.1815	0.03	0.19	0.03	0.03	0.16
Female6	0.159	0.6915	0.136	0.1475	0.544	0.05	0.4645	0.02	0.035	0.4295	0.11	0.459	0.11	0.11	0.349	0.05	0.18	0.04	0.045	0.135	0.092	0.2965	0.05	0.071	0.2255	0.07	0.287	0.04	0.055	0.232
Female7	0.155	0.7515	0.127	0.141	0.6105	0.05	0.456	0.02	0.035	0.421	0.155	0.622	0.13	0.1425	0.4795	0.03	0.2	0.03	0.03	0.17	0.075	0.216	0.07	0.0725	0.1435	0.03	0.169	0.01	0.02	0.149
Female8	0.181	0.845	0.144	0.1625	0.6825	0.07	0.3695	0.05	0.06	0.3095	0.091	0.521	0.07	0.0805	0.4405	0.07	0.23	0.05	0.06	0.17	0.072	0.3405	0.07	0.071	0.2695	0.04	0.21	0.05	0.045	0.165
EAG value (mv)	dsEGFP (100 µg/µL)					dsOBP14 (100µg/µL)					dsEGFP (10 µg/µL)					dsOBP14 (10µg/µL)					dsEGFP (1 µg/µL)					dsOBP14 (1 µg/µL)
	n-hexane	1-Hexanol (record value)	n-hexane	n-hexane(average)	1-Hexanol (actual value)	n-hexane	1-Hexanol (record value)	n-hexane	n-hexane(average)	1-Hexanol (actual value)	n-hexane	1-Hexanol (record value)	n-hexane	n-hexane(average)	1-Hexanol (actual value)	n-hexane	1-Hexanol (record value)	n-hexane	n-hexane(average)	1-Hexanol (actual value)	n-hexane	1-Hexanol (record value)	n-hexane	n-hexane(average)	1-Hexanol (actual value)	n-hexane	1-Hexanol (record value)	n-hexane	n-hexane(average)	1-Hexanol (actual value)
Female1	0.1815	0.74	0.1415	0.1615	0.5785	0.1605	0.4065	0.1265	0.1435	0.263	0.14	0.585	0.12	0.13	0.455	0.06	0.23	0.07	0.065	0.165	0.109	0.277	0.103	0.106	0.171	0.06	0.237	0.09	0.075	0.162
Female2	0.1875	0.83	0.18305	0.185275	0.644725	0.134083	0.515	0.11	0.122042	0.392958	0.07	0.651	0.0842	0.0771	0.5739	0.06	0.18	0.035	0.0475	0.1325	0.098	0.241	0.084	0.091	0.15	0.072	0.199	0.06	0.066	0.133
Female3	0.2925	0.96	0.11	0.20125	0.75875	0.0964167	0.58	0.06	0.0782083	0.501792	0.0575	0.55525	0.04	0.04875	0.5065	0.05	0.16	0.03	0.04	0.12	0.06	0.3515	0.072	0.066	0.2855	0.092	0.216	0.07	0.081	0.135
Female4	0.263	0.93	0.1525	0.20775	0.72225	0.0564167	0.43	0.08	0.0682083	0.361792	0.11	0.638	0.07	0.09	0.548	0.05	0.22	0.01	0.03	0.19	0.094	0.363	0.081	0.0875	0.2755	0.075	0.19	0.09	0.0825	0.1075
Female5	0.21	0.816	0.2015	0.20575	0.61025	0.135	0.393	0.0895	0.11225	0.28075	0.0925	0.54225	0.069	0.08075	0.4615	0.04	0.25	0.029	0.0345	0.2155	0.079	0.2665	0.098	0.0885	0.178	0.13	0.34	0.12	0.125	0.215
Female6	0.1795	0.8685	0.2005	0.19	0.6785	0.1245	0.54	0.08	0.10225	0.43775	0.064	0.53	0.04	0.052	0.478	0.05	0.28	0.05	0.05	0.23	0.093	0.3215	0.069	0.081	0.2405	0.07	0.277	0.05	0.06	0.217
Female7	0.16	0.7965	0.1515	0.15575	0.64075	0.1095	0.371	0.12	0.11475	0.25625	0.115	0.46625	0.08	0.0975	0.36875	0.03	0.22	0.044	0.037	0.183	0.104	0.4365	0.095	0.0995	0.337	0.09	0.214	0.02	0.055	0.159
Female8	0.14185	0.75	0.13	0.135925	0.614075	0.1265	0.465	0.11	0.11825	0.34675	0.14	0.6225	0.12	0.13	0.4925	0.04	0.17	0.02	0.03	0.14	0.095	0.395	0.081	0.088	0.307	0.04	0.2821	0.06	0.05	0.2321
EAG value (mv)	dsEGFP (100 µg/µL)					dsOBP14 (100µg/µL)					dsEGFP (10 µg/µL)					dsOBP14 (10µg/µL)					dsEGFP (1 µg/µL)					dsOBP14 (1 µg/µL)
	n-hexane	Linalool (record value)	n-hexane	n-hexane(average)	Linalool (actual value)	n-hexane	Linalool (record value)	n-hexane	n-hexane(average)	Linalool (actual value)	n-hexane	Linalool (record value)	n-hexane	n-hexane(average)	Linalool (actual value)	n-hexane	Linalool (record value)	n-hexane	n-hexane(average)	Linalool (actual value)	n-hexane	Linalool (record value)	n-hexane	n-hexane(average)	Linalool (actual value)	n-hexane	Linalool (record value)	n-hexane	n-hexane(average)	Linalool (actual value)
Female1	0.262	0.847	0.18	0.221	0.626	0.183	0.5595	0.142	0.1625	0.397	0.09	0.41	0.08	0.085	0.325	0.043	0.15	0.03	0.0365	0.1135	0.147	0.3745	0.09	0.1185	0.256	0.0785	0.27	0.055	0.06675	0.20325
Female2	0.187	0.7885	0.15	0.1685	0.62	0.11	0.6335	0.129	0.1195	0.514	0.1	0.355	0.1	0.1	0.255	0.022	0.17	0.05	0.036	0.134	0.057	0.44535	0.104	0.0805	0.36485	0.1115	0.396	0.133	0.12225	0.27375
Female3	0.27	0.9225	0.23	0.25	0.6725	0.26	0.8515	0.177	0.2185	0.633	0.05	0.45115	0.03	0.04	0.41115	0.05	0.24	0.06	0.055	0.185	0.13	0.53	0.127	0.1285	0.4015	0.0425	0.25	0.01	0.02625	0.22375
Female4	0.153	0.7885	0.14	0.1465	0.642	0.205	0.67	0.163	0.184	0.486	0.06	0.4235	0.04	0.05	0.3735	0.06	0.23	0.06	0.06	0.17	0.08	0.49	0.119	0.0995	0.3905	0.065	0.332	0.048	0.0565	0.2755
Female5	0.315	0.9915	0.27	0.2925	0.699	0.11	0.6325	0.1498	0.1299	0.5026	0.1	0.3635	0.07	0.085	0.2785	0.04	0.18	0.03	0.035	0.145	0.135	0.361	0.14	0.1375	0.2235	0.0415	0.336	0.022	0.03175	0.30425
Female6	0.216	0.829	0.19	0.203	0.626	0.146	0.581	0.107	0.1265	0.4545	0.08	0.455	0.11	0.095	0.36	0.04	0.17	0.07	0.055	0.115	0.075	0.338	0.1	0.0875	0.2505	0.0425	0.227	0.032	0.03725	0.18975
Female7	0.165	0.7325	0.14	0.1525	0.58	0.186	0.657	0.16	0.173	0.484	0.05	0.3655	0.04	0.045	0.3205	0.07	0.21	0.05	0.06	0.15	0.162	0.44535	0.133	0.1475	0.29785	0.0175	0.246	0.03	0.02375	0.22225
Female8	0.29	0.811	0.26	0.275	0.536	0.23	0.6195	0.19	0.21	0.4095	0.08	0.46	0.06	0.07	0.39	0.05	0.22	0.045	0.0475	0.1725	0.093	0.368	0.105	0.099	0.269	0.0325	0.194	0.069	0.05075	0.14325
EAG value (mv)	dsEGFP (100 µg/µL)					dsOBP14 (100µg/µL)					dsEGFP (10 µg/µL)					dsOBP14 (10µg/µL)					dsEGFP (1 µg/µL)					dsOBP14 (1 µg/µL)
	n-hexane	α-Pinene (record value)	n-hexane	n-hexane(average)	α-Pinene (actual value)	n-hexane	α-Pinene (record value)	n-hexane	n-hexane(average)	α-Pinene (actual value)	n-hexane	α-Pinene (record value)	n-hexane	n-hexane(average)	α-Pinene (actual value)	n-hexane	α-Pinene (record value)	n-hexane	n-hexane(average)	α-Pinene (actual value)	n-hexane	α-Pinene (record value)	n-hexane	n-hexane(average)	α-Pinene (actual value)	n-hexane	α-Pinene (record value)	n-hexane	n-hexane(average)	α-Pinene (actual value)
Female1	0.087	0.478	0.0615	0.07425	0.40375	0.0625	0.3825	0.0385	0.0505	0.332	0.091	0.3611	0.082	0.0865	0.2746	0.05	0.16	0.03	0.04	0.12	0.075	0.2555	0.055	0.065	0.1905	0.095	0.191	0.05	0.0725	0.1185
Female2	0.074	0.574	0.11	0.092	0.482	0.065	0.269	0.0415	0.05325	0.21575	0.051	0.285	0.038	0.0445	0.2405	0.01	0.16	0.05	0.03	0.13	0.05	0.2555	0.056	0.053	0.2025	0.0465	0.2191	0.022	0.03425	0.18485
Female3	0.05	0.642	0.0875	0.06875	0.57325	0.085	0.461	0.085	0.085	0.376	0.06	0.36556	0.054	0.057	0.30856	0.05	0.14	0.04	0.045	0.095	0.045	0.183	0.031	0.038	0.145	0.0795	0.191	0.066	0.07275	0.11825
Female4	0.096	0.545	0.085	0.0905	0.4545	0.0425	0.204	0.075	0.05875	0.14525	0.04	0.2465	0.022	0.031	0.2155	0.02	0.15	0.05	0.035	0.115	0.0735	0.151	0.038	0.05575	0.09525	0.0825	0.1555	0.029	0.05575	0.09975
Female5	0.073	0.606	0.0465	0.05975	0.54625	0.0455	0.2785	0.0115	0.0285	0.25	0.07	0.3245	0.058	0.064	0.2605	0.08	0.12	0.03	0.055	0.065	0.0755	0.231	0.028	0.05175	0.17925	0.035	0.122	0.035	0.035	0.087
Female6	0.112	0.487	0.0795	0.09575	0.39125	0.0365	0.203	0.0465	0.0415	0.1615	0.02	0.2845	0.012	0.016	0.2685	0.05	0.11	0.03	0.04	0.07	0.0905	0.2525	0.043	0.06675	0.18575	0.02995	0.1405	0.017	0.023475	0.117025
Female7	0.055	0.569	0.0325	0.04375	0.52525	0.0295	0.383	0.0595	0.0445	0.3385	0.0300998	0.33292	0.04	0.0350499	0.29787	0.03	0.16	0.01	0.02	0.14	0.0525	0.176	0.017	0.03475	0.14125	0.075	0.222	0.053	0.064	0.158
Female8	0.086	0.429	0.06	0.073	0.356	0.0405	0.269	0.0325	0.0365	0.2325	0.06	0.2825	0.054	0.057	0.2255	0.02	0.12	0.02	0.02	0.1	0.0695	0.152	0.032	0.05075	0.10125	0.0535	0.2145	0.073	0.06325	0.15125
EAG value (mv)	dsEGFP (100 µg/µL)					dsOBP14 (100µg/µL)					dsEGFP (10 µg/µL)					dsOBP14 (10µg/µL)					dsEGFP (1 µg/µL)					dsOBP14 (1 µg/µL)
	n-hexane	α-ionone (record value)	n-hexane	n-hexane(average)	α-ionone (actual value)	n-hexane	α-ionone (record value)	n-hexane	n-hexane(average)	α-ionone (actual value)	n-hexane	α-ionone (record value)	n-hexane	n-hexane(average)	α-ionone (actual value)	n-hexane	α-ionone (record value)	n-hexane	n-hexane(average)	α-ionone (actual value)	n-hexane	α-ionone (record value)	n-hexane	n-hexane(average)	α-ionone (actual value)	n-hexane	α-ionone (record value)	n-hexane	n-hexane(average)	α-ionone (actual value)
Female1	0.085	0.5155	0.07	0.0775	0.438	0.088	0.2735	0.05	0.069	0.2045	0.07	0.248	0.07	0.07	0.178	0.06	0.11	0.02	0.04	0.07	0.052	0.2804	0.0135	0.03275	0.24765	0.056	0.168	0.043	0.0495	0.1185
Female2	0.069	0.465	0.043	0.056	0.409	0.028	0.368	0.01	0.019	0.349	0.05	0.21	0.0111	0.03055	0.17945	0.04	0.09	0.01	0.025	0.065	0.054	0.1465	0.0135	0.03375	0.11275	0.031	0.163	0.056	0.0435	0.1195
Female3	0.142	0.6415	0.156	0.149	0.4925	0.063	0.433	0.03	0.0465	0.3865	0.04	0.2405	0.022	0.031	0.2095	0.04	0.14	0.03	0.035	0.105	0.086	0.2395	0.046	0.066	0.1735	0.038	0.247	0.048	0.043	0.204
Female4	0.034	0.3725	0.048	0.041	0.3315	0.087	0.393	0.1	0.0935	0.2995	0.05	0.295	0.02	0.035	0.26	0.02	0.13	0.04	0.03	0.1	0.025	0.201	0.054	0.0395	0.1615	0.028	0.2145	0.012	0.02	0.1945
Female5	0.055	0.478	0.042	0.0485	0.4295	0.112	0.293	0.13	0.121	0.172	0.04	0.3125	0.02	0.03	0.2825	0.02	0.12	0.02	0.02	0.1	0.071	0.2945	0.0585	0.06475	0.22975	0.003	0.196	0.025	0.014	0.182
Female6	0.11	0.574	0.125	0.1175	0.4565	0.036	0.3	0.07	0.053	0.247	0.11	0.33	0.0888	0.0994	0.2306	0.03	0.14	0.01	0.02	0.12	0.0525	0.271	0.015	0.03375	0.23725	0.017	0.2445	0.024	0.0205	0.224
Female7	0.048	0.342	0.024	0.036	0.306	0.132	0.3535	0.11	0.121	0.2325	0.14	0.29	0.08	0.11	0.18	0.04	0.08	0.02	0.03	0.05	0.0695	0.2195	0.042	0.05575	0.16375	0.012	0.168	0.022	0.017	0.151
Female8	0.07	0.445	0.062	0.066	0.379	0.124	0.42	0.12	0.122	0.298	0.07	0.32	0.05	0.06	0.26	0.02	0.13	0.02	0.02	0.11	0.0435	0.234	0.018	0.03075	0.20325	0.0135	0.2145	0.03	0.02175	0.19275
EAG value (mv)	dsEGFP (100 µg/µL)					dsOBP14 (100µg/µL)					dsEGFP (10 µg/µL)					dsOBP14 (10µg/µL)					dsEGFP (1 µg/µL)					dsOBP14 (1 µg/µL)
	n-hexane	Raspberry ketone (record value)	n-hexane	n-hexane(average)	Raspberry ketone (actual value)	n-hexane	Raspberry ketone (record value)	n-hexane	n-hexane(average)	Raspberry ketone (actual value)	n-hexane	Raspberry ketone (record value)	n-hexane	n-hexane(average)	Raspberry ketone (actual value)	n-hexane	Raspberry ketone (record value)	n-hexane	n-hexane(average)	Raspberry ketone (actual value)	n-hexane	Raspberry ketone (record value)	n-hexane	n-hexane(average)	Raspberry ketone (actual value)	n-hexane	Raspberry ketone (record value)	n-hexane	n-hexane(average)	Raspberry ketone (actual value)
Female1	0.1	0.396	0.07	0.085	0.311	0.107	0.2745	0.02	0.0635	0.211	0.042	0.241	0.035	0.0385	0.2025	0.05	0.07	0.02	0.035	0.035	0.0325	0.175	0.0605	0.0465	0.1285	0.0135	0.1495	0.0135	0.0135	0.136
Female2	0.07	0.3445	0.04	0.055	0.2895	0.073	0.1765	0.02	0.0465	0.13	0.048	0.273	0.045	0.0465	0.2265	0.01	0.08	0.02	0.015	0.065	0.05	0.152	0.009	0.0295	0.1225	0.046	0.1855	0.022	0.034	0.1515
Female3	0.05	0.472	0.02	0.035	0.437	0.03	0.2175	0.02	0.025	0.1925	0.034	0.301	0.03	0.032	0.269	0.05	0.12	0.02	0.035	0.085	0.025	0.258	0.022	0.0235	0.2345	0.054	0.1315	0.016	0.035	0.0965
Female4	0.06	0.3785	0.04	0.05	0.3285	0.05	0.152	0.02	0.035	0.117	0.042	0.292	0.02	0.031	0.261	0.02	0.14	0.02	0.02	0.12	0.0095	0.2945	0.0165	0.013	0.2815	0.0585	0.17	0.0105	0.0345	0.1355
Female5	0.06	0.4075	0.01	0.035	0.3725	0.074	0.258	0.04	0.057	0.201	0.058	0.3255	0.04	0.049	0.2765	0.02	0.16	0.04	0.03	0.13	0.057	0.3065	0.025	0.041	0.2655	0.015	0.155	0.036	0.0255	0.1295
Female6	0.09	0.2405	0.02	0.055	0.1855	0.043	0.119	0.03	0.0365	0.0825	0.052	0.365	0.05	0.051	0.314	0.05	0.12	0.03	0.04	0.08	0.113	0.2565	0.089	0.101	0.1555	0.042	0.2185	0.016	0.029	0.1895
Female7	0.06	0.3195	0.05	0.055	0.2645	0.01	0.2745	0.01	0.01	0.2645	0.07	0.2865	0.06	0.065	0.2215	0.03	0.08	0.01	0.02	0.06	0.046	0.1385	0.056	0.051	0.0875	0.055	0.18	0.054	0.0545	0.1255
Female8	0.064	0.247	0.02	0.042	0.205	0.092	0.165	0.02	0.056	0.109	0.054	0.32625	0.0215	0.03775	0.2885	0.02	0.13	0.02	0.02	0.11	0.07	0.2345	0.04	0.055	0.1795	0.02	0.1555	0.043	0.0315	0.124
Behavioral raw data
Attraction rate (%)	dsEGFP		dsOBP14
	n-hexane	Isopulegol	n-hexane	Isopulegol
group 1	34	63	25	20
group 2	28	55	23	18
group 3	35	65	22	25
group 4	32.3333	61	23.3333	21
average	32.3333	61	23.3333	21
Attraction rate (%)	dsEGFP		dsOBP14
	n-hexane	1-Hexanol	n-hexane	1-Hexanol
group 1	10	48	20	12
group 2	14	45	30	19
group 3	25	58	25	30
group 4	16.3333	50.3333	23	17
average	16.3333	50.3333	24.5	19.5
Attraction rate (%)	dsEGFP		dsOBP14
	n-hexane	Linalool	n-hexane	Linalool
group 1	32	15	9	11
group 2	23	7	7	10
group 3	30	15	12	14
group 4	26	12	11	12.6667
average	27.75	12.25	9.75	11.9167
Attraction rate (%)	dsEGFP		dsOBP14
	n-hexane	α-Pinene	n-hexane	α-Pinene
group 1	17	16	13	15
group 2	14	14	11	13
group 3	15	14	15	15
group 4	19	18	14.6667	12
average	16.25	15.5	13.4167	13.75
Attraction rate (%)	dsEGFP		dsOBP14
	n-hexane	α-ionone	n-hexane	α-ionone
group 1	12	35	15	13
group 2	19	45	24	17
group 3	15	30	18	22
group 4	15.3333	36.6667	16.6667	18
average	15.3333	36.6667	18.4167	17.5
Attraction rate (%)	dsEGFP		dsOBP14
	n-hexane	Raspberry ketone	n-hexane	Raspberry ketone
group 1	20	12	25	3
group 2	15	15	40	5
group 3	20	20	35	14
group 4	16.6667	20	33.3333	6.66667
average	17.9167	16.75	33.3333	7.16667
Raw data with percentage of silencing
Time (h)	dsEGFP				dsOBP14
	1	2	3	4	1	2	3	4
12	0.99996	0.987118	1	0.98	0.11	0.07	0.09	0.1
24	0.98	0.987118	1	1	0.25	0.18	0.17	0.23
36	0.99996	0.98	0.99	1	0.49	0.41	0.48	0.4
48	0.96	0.987118	0.95	0.96	0.58	0.62	0.72	0.65
60	0.99	0.97	1	0.95	0.73	0.76	0.7	0.8
72	0.99996	0.987118	0.99	0.97	0.55	0.65	0.5	0.6
Raw data on mortality rates
mortality（%）	Acetone		Spinosad		(E)-acetamiprid
	dsEGFP	dsOBP14	dsEGFP	dsOBP14	dsEGFP	dsOBP14
group 1	5	7	70	90	67	83
group 2	4	5	74	87	65	86
group 3	5	7	67	92	70	90
group 4	6	8	65	86	65	85
average	5	6.75	69	88.75	66.75	86
